# Supplementary material for: CHAMP1 disorder is associated with a complex neurobehavioral phenotype including autism, ADHD, repetitive behaviors and sensory symptoms
Source: Hum Mol Genet. 2022 Mar 11;31(15):2582–94. doi: 10.1093/hmg/ddac018 (PMC9396938; doi:10.1093/hmg/ddac018)
Supplement: Supplementary_Tables_1-4_ddac018 [file supplementary_tables_1-4_ddac018.xlsx]

## Sheet: 1.Demographics, Genetics
Supplemental Table 1. Demographics and Genetic Data
Sex	Race	Ethnicity	Coding change (NM_001164144.1)	Amino acid change	Variant type
Male	White	Not hispanic	c.542_543delCT	p.Ser181Cysfs*5	Frameshift
Female	White	Not hispanic	c.1945C>T	p.Gln649*	Nonsense
Female	White	Not hispanic	c.1192C>T	p.Arg398*	Nonsense
Male	White	Not hispanic	c.1455dup	p.Ile486Tyrfs*2	Frameshift
Female	White	Not hispanic	c.542_543delCT	p.Ser181Cysfs*5	Frameshift
Female	White	Not hispanic	c.2029G>T	p.Glu677*	Nonsense
Female	White	Not hispanic	c.1544G>A	p.W515*	Nonsense
Male	White	Not hispanic	c.1192C>T	p.Arg398*	Nonsense
Female	Black	Not hispanic	c.1657G>T	p.Glu553*	Nonsense
Female	White	Not hispanic	c.2127T>G	p.Tyr709*	Nonsense
Female	White	Not hispanic	c.1489C>T	p.Arg497*	Nonsense

## Sheet: 2. Phenotyping Data
Supplemental Table 2. Phenotyping Data
		1	2	3	4	5	6	7	8	9	10	11
	Sex	Female	Male	Male	Female	Male	Female	Female	Female	Female	Female	Female					N/C-A	Not completed due to age
	Age range (years)	1-5Y	6-10Y	10-15Y	1-5Y	1-5Y	16Y+	16Y+	16y+	10-15Y	10-15Y	6-10Y	AVERAGE	ST. DEV.	MIN	MAX	N/C-F	Not completed due to funcional capacity
Developmental Milestones and Regression (in months)	First crawled	12	14	14	14	12	16	24	72	17	34	12	21.9091	17.8911	12	72	N/C-L	Not completed due to loss to follow up
	First walked	18	22	22	18	18	28	32	48	30	36	21	26.6364	9.40503	18	48
	First single word	Not achieved	10	18	18	Not achieved	54	48	54	84	42	48	41.7778	23.1828	10	84
	First phrase	Not achieved	60	108	Not achieved	Not achieved	Not achieved	Not achieved	180	Not achieved	Not achieved	58	101.5	57.2101	58	180
	Daytime bladder control	Not achieved	Not achieved	Not achieved	Not achieved	Not achieved	Not achieved	Not achieved	Not achieved	Not achieved	Not achieved	Not achieved	.	.	.	.
	Bowel control	Not achieved	Not achieved	132	Not achieved	Not achieved	Not achieved	Not achieved	Not achieved	Not achieved	Not achieved	Not achieved	132	.	132	132
	Regression or Loss of Skills	Yes	Yes	No	Yes	No	Yes	No	No	No	No	No	.	.	.	.
	Skill Lost	Babbling	Babbling	No Loss	Self-help skills	No Loss	Rolling over	No Loss	No Loss	No Loss	No Loss	No Loss	.	.	.	.
	Age of loss	11	10	No Loss	30	No Loss	11 months	No Loss	No Loss	No Loss	No Loss	No Loss	17	11.2694	10	30
	Skill regained	24	16	No Loss	Not regained	No Loss	22 months	No Loss	No Loss	No Loss	No Loss	No Loss	20	5.65685	16	24
Developmental Profile - 4th Edition	Physical raw score	17	22	20	12	13	17	17	16	21	N/C-L	19	17.4	3.23866	12	22
	Physical standard score	66	51	40	40	68	40	40	40	40	N/C-L	45	47	11.1355	40	68
	Cognitive raw score	13	16	24	12	12	17	10	19	17	N/C-L	13	15.3	4.16467	10	24
	Cognitive standard score	70	40	48	55	85	40	40	40	40	N/C-L	40	49.8	15.824	40	85
	Communication raw score	13	22	24	14	13	18	12	20	16	N/C-L	20	17.2	4.2111	12	24
	Communication standard score	62	70	66	57	77	46	40	51	42	N/C-L	68	57.9	12.7318	40	77
Vineland Adpative Behavior Scales - 3rd Edition	Adaptive Behavior Composite	67	50	47	54	70	23	20	29	39	31	54	44	16.9882	20	70
	Communication standard score	61	50	36	42	66	20	20	34	28	20	38	37.7273	16.0131	20	66
	Daily Living Skills standard score	60	47	52	61	61	20	20	20	50	41	52	44	16.565	20	61
	Socialization standard score	78	48	48	56	85	29	20	32	34	30	68	48	21.5731	20	85
	Motor standard score	65	57	N/C-A	52	53	N/C-A	N/C-A	N/C-A	N/C-A	N/C-A	62	57.8	5.63028	52	65
	Receptive language v scale	10	10	9	2	10	1	1	10	5	1	6	5.90909	4.0609	1	10
	Expressive language v scale	3	1	1	2	7	1	1	1	1	1	1	1.81818	1.83402	1	7
	Written v scale	N/C-A	7	1	10	N/C-A	1	1	1	1	1	5	3.11111	3.40751	1	10
	Personal v scale	7	1	1	1	7	1	1	1	1	1	1	2.09091	2.42712	1	7
	Domestic v scale	N/C-A	4	9	7	N/C-A	6	1	3	8	7	5	5.55556	2.55495	1	9
	Community v scale	N/C-A	6	3	11	N/C-A	1	1	1	3	1	7	3.77778	3.52767	1	11
	Interpersonal v scale	9	7	7	6	14	1	1	3	1	1	10	5.45455	4.43539	1	14
	Play / Leisure v scale	13	1	1	6	10	1	1	1	1	1	6	3.81818	4.3317	1	13
	Coping v scale	12	8	8	8	N/C-A	5	1	4	7	5	10	6.8	3.15524	1	12
	Gross Motor v scale	8	7	N/C-A	4	6	N/C-A	N/C-A	N/C-A	N/C-A	N/C-A	7	6.4	1.51658	4	8
	Fine Motor v scale	11	5	N/C-A	6	7	N/C-A	N/C-A	N/C-A	N/C-A	N/C-A	7	7.2	2.28035	5	11
	Internalizing v scale	N/C-A	21	22	21	N/C-A	21	22	19	19	20	19	20.4444	1.23603	19	22
	Externalizing v scale	N/C-A	20	21	20	N/C-A	20	21	19	19	22	18	20	1.22474	18	22
Autism Diagnostic Interview - Revised	Total A	3	10	16	9	N/C-A	28	29	13	14	16	12	15	8.06915	3	29
	Total B	3	11	17	10	N/C-A	13	13	17	8	9	11	11.2	4.18463	3	17
	Total C	3	8	12	3	N/C-A	7	7	6	1	3	8	5.8	3.29309	1	12
	Total D	5	4	4	4	N/C-A	5	5	5	5	5	5	4.7	0.483046	4	5
	Met all domains	0	1	1	0	N/C-A	1	1	1	0	1	1	.	.	0	1
Childhood Autism Rating Scale - 2nd Edition	Score	20.5	25.5	32.5	30.5	20.5	45	46	44	26.2	N/C-L	25.5	31.62	9.95934	20.5	46
	Classification	Non-ASD	Non-ASD	Mild-Moderate ASD	Mild-Moderate ASD	Non-ASD	Severe ASD	Severe ASD	Severe ASD	Non-ASD	N/C-L	Non-ASD	.	.	.	.
Social Responsiveness Scales - 2nd Edition	Social Awareness t score	52	60	65	49	N/C-A	62	59	65	81	56	62	61.1	8.74897	49	81
	Social Cognition t score	57	76	78	47	N/C-A	63	58	82	82	89	75	70.7	13.5814	47	89
	Social Motivation t score	49	81	76	55	N/C-A	68	62	64	56	78	82	67.1	11.7705	49	82
	Social Communication t score	57	74	77	51	N/C-A	68	65	64	89	75	66	68.6	10.7621	51	89
	Restricted Interests and Repetitive Behavior t score	50	90	90	68	N/C-A	90	80	84	90	90	90	82.2	13.3816	50	90
	Total t score	54.8	81	84	54.8	N/C-A	72	67	74	85	84	78	73.46	11.4181	54.8	85
Repetitive Behavior Scales - Revised	Stereotyped Behavior Subscale	1	4	6	5	0	7	1	2	6	3	5	3.63636	2.37793	0	7
	Self-injurious Behavior Subscale	0	4	12	1	2	2	7	2	0	11	0	3.72727	4.36098	0	12
	Compulsive Behavior Subscale	1	2	13	1	0	4	1	6	7	4	9	4.36364	4.05642	0	13
	Ritualistic Behavior Subscale	1	8	13	4	0	2	7	6	3	11	11	6	4.40454	0	13
	Sameness Behavior Subscale	1	12	18	4	0	9	4	12	1	16	11	8	6.32456	0	18
	Restricted Behavior Subscale	1	4	9	5	0	3	0	2	6	7	3	3.63636	2.90767	0	9
	Overall Score	5	34	71	20	2	27	20	30	23	52	39	29.3636	19.8105	2	71
Sensory Assessment for Neurodevelopmental Disorders	Total Reported score	12	20	33	20	5	31	28	6	22	19	25	20.0909	9.32153	5	33
	Reported Hyperreactivity	3	4	12	5	2	7	7	0	3	11	12	6	4.17133	0	12
	Reported Hyporeactivity	3	7	6	8	3	12	10	3	8	3	6	6.27273	3.10132	3	12
	Reported Seeking	6	9	15	7	0	12	11	3	11	5	7	7.81818	4.3317	0	15
	Reported Visual	2	9	11	9	0	9	7	0	4	6	7	5.81818	3.81623	0	11
	Reported Tactile	8	7	12	11	5	11	11	6	7	9	12	9	2.52982	5	12
	Reported Auditory	2	4	10	0	0	11	10	0	11	4	6	5.27273	4.56269	0	11
Sensory Profile	Low Registration	63	40	41	45	N/C-A	44	40	56	44	35	33	44.1	9.12201	33	63
	Sensory Seeking	119	77	76	86	N/C-A	77	107	104	91	87	63	88.7	16.9905	63	119
	Sensory Sensitivity	80	69	65	65	N/C-A	67	56	83	78	67	44	67.4	11.5778	44	83
	Sensory Avoidance	130	86	79	103	N/C-A	99	95	105	126	74	89	98.6	18.4101	74	130
	Total	536	370	371	431	N/C-A	395	423	463	481	368	328	416.6	63.0118	328	536
Sensory Experience Questionnaire - 3rd Edition	Hyperresponsiveness	59	70	88	62	N/C-A	58	71	59	52	88	110	71.7	18.2395	52	110
	Hyporesponsiveness	34	38	45	42	N/C-A	39	38	27	45	37	49	39.4	6.27517	27	49
	Sensory Interests, Repetitions and Seeking Behavior	80	66	100	79	N/C-A	84	68	53	82	92	81	78.5	13.3853	53	100
	Enhanced perception	16	30	36	21	N/C-A	21	17	19	25	24	34	24.3	6.961	16	36
	Social Context	36	49	58	46	N/C-A	47	49	42	47	56	65	49.5	8.28989	36	65
	Nonsocial Context	149	145	205	151	N/C-A	150	140	108	155	176	199	157.8	28.693	108	205
	Auditory	24	22	38	26	N/C-A	28	26	17	28	34	46	28.9	8.38583	17	46
	Visual	47	42	55	42	N/C-A	36	40	26	46	53	47	43.4	8.38252	26	55
	Tactile	50	53	73	57	N/C-A	55	58	53	57	67	69	59.2	7.72873	50	73
	Vestibular	19	28	28	27	N/C-A	29	19	21	29	34	31	26.5	5.12619	19	34
Peabody Picture Vocabulary Test - 5th Edition	Raw score	25	74	104	15	N/C-A	35	0	95	90	109	56	60.3	39.6486	0	109
	Standard score	83	66	54	70	N/C-A	40	40	40	54	56	62	56.5	14.277	40	83
Expressive Vocabulart Test - 3rd Edition	Raw score	0	20	56	0	N/C-A	0	0	1	1	0	44	12.2	21.0439	0	56
	Standard score	40	55	55	40	N/C-A	40	40	40	40	40	72	46.2	11.003	40	72
MacArthur Bates Communicative Index	MCDI Words Understood	166	389	396	108	46	319	126	392	396	382	347	278.818	137.4	46	396
	MCDI Words Produced	2	116	367	20	1	82	1	17	30	9	284	84.4545	125.993	1	367
Beery Visual Motor Integration Test - 6th Edition	Raw score	2	N/C-F	N/C-F	N/C-F	N/C-F	N/C-F	N/C-F	4	2	1	5	2.8	1.64317	1	5
	Standard score	83	N/C-F	N/C-F	N/C-F	N/C-F	N/C-F	N/C-F	42	42	42	45	50.8	18.0472	42	83
Developmental Coordination Disorder Questionnaire	Control During Movement	8	8	13	6	N/C-A	8	6	8	8	6	7	7.8	2.04396	6	13
	Fine Motor/ Handwriting	4	4	5	4	N/C-A	4	4	4	4	4	4	4.1	0.316228	4	5
	General Coordination	14	5	7	9	N/C-A	9	5	16	8	5	11	8.9	3.81372	5	16
	Total Score	26	17	25	19	N/C-A	21	15	28	20	15	22	20.8	4.51664	15	28
	Met for DCD	1	1	1	1	N/C-A	1	1	1	1	1	1	1	0	1	1
Childhood Behavior Checklist	Total t score	43	77	81	68	43	65	53	60	66	72	73	63.7273	12.8148	43	81
	Depressive t score	52	75	82	70	50	63	54	50	70	70	66	63.8182	10.9254	50	82
	Anxiety t score	54	76	91	60	50	55	50	62	52	68	79	63.3636	13.5888	50	91
	ADHD t score	52	72	73	71	50	63	60	63	63	74	78	65.3636	9.10245	50	78
	Oppositional / Defiant t score	50	70	66	55	50	56		52	59	67	67	59.2	7.69993	50	70
Aberrant Behavior Checklist	Irritability t score	40	57	67	60	N/C-A	47	60	45	47	60	40	52.3	9.59224	40	67
	Lethargy t score	40	43	50	57	N/C-A	50	55	40	40	43	57	47.5	7.13754	40	57
	Stereotypy t score	40	50	47	57	N/C-A	50	57	45	43	40	40	46.9	6.53962	40	57
	Hyperactivity t score	40	57	50	50	N/C-A	45	50	43	50	63	57	50.5	6.98013	40	63
	Innapropriate Speech t score	40	55	55	57	N/C-A	40	57	47	60	40	70	52.1	10.0714	40	70

## Sheet: 3. DSM-V Criteria
Supplemental Table 3. DSM-V ASD Criteria
	1	2	3	4	5	6	7	8	9	10	11
	Female	Male	Male	Female	Male	Female	Female	Female	Female	Female	Female
	1-5Y	6-10Y	10-15Y	1-5Y	1-5Y	16Y+	16Y+	16y+	10-15Y	10-15Y	6-10Y
DSM-5 Criteria
A1	0	1	1	0	0	1	1	1	0	1	1
A2	0	0	1	0	0	1	1	0	0	1	0
A3	1	1	1	1	1	1	1	1	1	1	1
B1	0	1	1	1	1	1	1	1	1	1	1
B2	1	1	1	1	1	1	1	1	1	1	1
B3	0	1	1	0	0	1	1	1	0	1
B4	1	1	1	1	1	1	1	1	1	1	1
C	1	1	1	1	1	1	1	1	1	1	1
D	1	1	1	1	1	1	1	1	1	1	1
E*	0	0	1	0	0	1	1	0	0	0	0
ASD Consensus	NO	PEND	YES	NO	TOO YOUNG	YES	YES	NO	NO	NO	NO
1: met criteria, 2: did not meet criteria
*Criteria E: 0 represents that the disturbances are better explained by intellectual disability; 1 represents that the disturbances are not better explained by intellectual disability

## Sheet: 4. Psych Med Comorbidities 
Supplemental Table 4. Psychiatric and Medical Comorbidities
		1	2	3	4	5	6	7	8	9	10	11
	Sex	Female	Male	Male	Female	Male	Female	Female	Female	Female	Female	Female
	Age range (years)	1-5Y	6-10Y	10-15Y	1-5Y	1-5Y	16Y+	16Y+	16y+	10-15Y	10-15Y	6-10Y	PRESENT	ABSENT	PROPORTION		N/C-A	Not completed due to age
Psychiatric comorbidities	ASD Consensus	0	pend until in-person assessment	1	0	N/C-A	1	1	0	0	0	0	3	6	0.333333
	ASD symptoms	0	1	1	1	1	1	1	1	0	1	1	9	2	0.818182
	ADHD Consensus	0	1	1	1	N/C-A	0	0	0	1	1	1	6	4	0.6
	Inattention	0	1	1	1	0	0	0	0	1	1	1	6	5	0.545455
	Hyperactivity	0	1	1	1	0	0	0	0	1	1	1	6	5	0.545455
	Impulsivity	0	1	1	0	0	0	0	0	1	1	1	5	6	0.454545
	Anxiety	1	1	1	1	0	0	1	1	0	1	1	8	3	0.727273
	OCD	0	0	1	0	0	0	0	1	0	0	0	2	9	0.181818
	Depression	0	0	0	0	0	0	0	0	0	0	0	0	11	0
	Bipolar disorder	0	0	0	0	0	0	0	0	0	0	0	0	11	0
	Tic disorder	0	0	0	0	0	0	0	0	0	0	0	0	11	0
	Pica	0	0	0	0	0	1	0	0	0	0	0	1	10	0.0909091
	Aggressive behavior / self injury	0	0	1	0	0	0	0	0	0	1	0	2	9	0.181818
Medical Comorbidities	Birth weight (kg)	3.23	3.57	3.66	3.57	3.46	3.97	3.63	3.2	3.74	3.29	2.32
	Prematurity	0	0	0	0	0	0	0	0	0	0	1	1	10	0.0909091
	NICU stay	1	1	1	0	0	0	0	0	0	0	0	3	8	0.272727
	Seizures	1 (1x febrile)	1 ( 1x generalized, febrile)	0	0	0	0	1 (1x febrile)	0	1 (1x febrile)	0	0	4	7	0.363636
	Epilepsy	0	0	0	0	0	0	0	0	0	0	0	0	11	0
	Migraines	0	0	0	0	0	0	0	0	1	0	0	1	10	0.0909091
	Abnormal MRI brain	1	1	0			0	0	0	1	0	0	3	6	0.333333
	Head abnormalities	0	1	0	0	0	1	1	1	0	1	1	6	5	0.545455
	Macrocephaly	0	1	0	0	0	0	0	0	0	0	0	1	10	0.0909091
	Microcephaly	0	0	0	0	0	1	1	1	0	1	1	5	6	0.454545
	Plagiocephaly	0	0	0	0	0	0	0	0	0	1	1	2	9	0.181818
	Gait abnormalities	1	0	1	1	0	1	1	1	1	1	1	9	2	0.818182
	Sleep problems	0	1	1	1	0	1	1	0	0	1	1	7	4	0.636364
	Difficulty falling asleep	0	0	1	0	0	1	1	0	0	0	0	3	8	0.272727
	Difficulty staying asleep	0	0	1	1	0	1	0	0	0	1	1	5	6	0.454545
	Difficulty staying asleep	0	0	0	0	0	0	0	0	0	0	0	0	11	0
	Sleep apnea	0	0	0	0	0	0	0	0	0	1	0	1	10	0.0909091
	Restless leg syndrome	0	0	1	0	0	0	0	0	0	0	0	1	10	0.0909091
	Visual abnormalities	0	1	0	1	0	1	1	1	1	1	1	8	3	0.727273
	Astigmatism	0	0	0	0	0	0	1	0	0	0	1	2	9	0.181818
	Myopia	0	0	0	0	0	0	0	0	0	0	0	0	11	0
	Amblyopia	0	0	0	1	0	0	0	0	0	1	0	2	9	0.181818
	Hyperopia	0	1	0	0	0	1	0	1	1	0	0	4	7	0.363636
	Ocular abnormalities	1	1	1	0	1	1	1	1	1	0	0	8	3	0.727273
	Coloboma	0	0	1	0	0	0	0	0	0	0	0	1	10	0.0909091
	Nystagmus	0	0	0	0	1	1	1	1	1	0	0	5	6	0.454545
	Strabismus	1	1	1	0	1	1	0	0	0	0	0	5	6	0.454545
	Hearing abnormalities	0	0	1	0	0	0	1	0	0	0	0	2	9	0.181818
	Dental abnormalities	1	0	1	0	1	1	1	0	1	1	0	7	4	0.636364
	Retained baby teeth	0	N/C-A	1	N/C-A	0	1	1	0	N/C-A	1	0	4	4	0.5
	Early tooth eruption	1	0	0	0	0	0	0	0	0	0	0	1	10	0.0909091
	Delayed tooth eruption	0	0	0	0	0	0	0	0	0	0	0	0	11	0
	Malocclusions	0	0	0	0	1	0	0	0	0	0	0	1	10	0.0909091
	Other	0	0	0	0	0	0	0	0	1	0	0	1	10	0.0909091
	Feeding issues	0	1	0	1	1	1	1	1	0	1	1	8	3	0.727273
	Heart defects	0	0	0	0	0	0	0	0	0	0	0	0	11	0
	Recurrent infections	0	0	1	1	0	1	0	0	0	1	0	4	7	0.363636
	Otitis media	1	0	1	1	0	0	1	1	1	0	0	6	5	0.545455
	Immunodeficiency	0	0	0	1	0	0	0	0	0	0	0	1	10	0.0909091
	Neutropenia	0	1	0	0	0	0	0	0	0	0	0	1	10	0.0909091
	Endocrinologic abnormalities	0	1	0	0	0	1	0	0	0	0	0	2	9	0.181818
	Hypothyroidism	0	1	0	0	0	0	0	0	0	0	0	1	10	0.0909091
	Diabetes mellitus	0	0	0	0	0	1	0	0	0	0	0	1	10	0.0909091
	Asthma	0	0	0	0	0	0	0	0	0	0	0	0	11	0
	Allergies	1	0	1	1	0	1	1	1	0	0	1	7	4	0.636364
	GI Abnormalities	1	1	1	1	0	1	1	1	1	1	0	9	2	0.818182
	Constipation	1	1	1	1	0	1	1	1	0	1	0	8	3	0.727273
	Diarrhea	0	0	0	1	0	0	0	0	0	0	0	1	10	0.0909091
	GERD	1	1	1	1	0	0	0	0	1	1	0	6	5	0.545455
	Cyclical Vomiting	0	1	1	1	0	1	1	0	0	1	0	6	5	0.545455
	Renal or urinary tract abnormalities	0	0	0	0	0	0	0	0	0	1 VCUR	0	1	10	0.0909091
